# Supplementary material for: The Influence of Thermal Treatments on Anchor Effect in NMT Products
Source: Polymers (Basel). 2022 Apr 20;14(9):1652. doi: 10.3390/polym14091652 (PMC9104511; doi:10.3390/polym14091652)
Supplement: Supplementary file 1 [file polymers-14-01652-s001.zip]

Archive with 1 entries (1 files):
- polymers-1671461-supplementary.pdf
